# Supplementary material for: Comparison of negative pressure wound therapy with conventional wound care in the treatment of sternal wound infection after cardiac surgery: A meta-analysis with trial sequential analysis
Source: PLoS One. 2025 Aug 7;20(8):e0328771. doi: 10.1371/journal.pone.0328771 (PMC12331072; doi:10.1371/journal.pone.0328771)
Supplement: S1 Data — (XLSX) [file pone.0328771.s005.xlsx]

## Sheet: Sheet1
Title	Published Year	Journal	DOI	Exclusion reasons
Risk factors for 1-year mortality after postoperative deep sternal wound infection	2023	Scandinavian Journal of Surgery	10.1177/14574969221139709	Without relevant outcomes
A study on the preoperative risk factors for primary healing failure in the reconstruction of deep sternal wound infection with platelet-rich plasma and negative pressure trauma therapy	2023	Int Wound J	10.1111/iwj.14216	Without relevant outcomes
Deep Sternal Wound Infection After Open-heart Cardiac Surgery and Vacuum-Assisted Closure Therapy: a Single-center Study	2022	Med Arch	10.5455/medarh.2022.76.273-277	Without relevant outcomes
Single-Center Outcomes of Vacuum-Assisted Closure Therapy for Mediastinitis After Pediatric Cardiac Surgery	2023	Gogus-Kalp-Damar Anestezi ve Yogun Bakim Dernegi Dergisi	10.14744/GKDAD.2023.43660	Without relevant outcomes
Vacuum-assisted closure for sternal wounds: a first-line therapeutic management approach	2005	Plast Reconstr Surg	10.1097/01.prs.0000178401.52143.32	Single-arm study
Negative Pressure Wound Therapy Can Prevent Surgical Site Infections Following Sternal and Rib Fixation in Trauma Patients: Experience From a Single-Institution Cohort Study	2020	Cureus	10.7759/cureus.9389	Preventive effects of NPWTon SWI
Negative pressure wound therapy in the treatment of surgical site infection in cardiac surgery	2020	Rev Bras Enferm	10.1590/0034-7167-2019-0331	Single-arm study
The Use of Vacuum-Assisted Closure in Purulent Complications and Difficult-To-Heal Wounds in Cardiac Surgery	2015	Adv Clin Exp Med	10.17219/acem/28111	Preventive effects of NPWTon SWI
Use of a negative pressure wound therapy system over closed incisions option in preventing post-sternotomy wound complications	2021	Wound Repair Regen	10.1111/wrr.12914	Preventive effects of NPWTon SWI
Negative pressure wound therapy for sternal wound infections following congenital heart surgery	2014	J Wound Care	10.12968/jowc.2014.23.1.31	Single-arm study
The role of negative pressure wound therapy with instillation and dwell time in the treatment of deep sternal wound infections-A retrospective cohort study	2023	Health Sci Rep	10.1002/hsr2.1430	Without relevant outcomes
Incisional negative pressure wound therapy in reconstructive surgery of poststernotomy mediastinitis	2017	Int Wound J	10.1111/iwj.12579	Single-arm study
Using Closed Incision Negative Pressure Therapy Specialty Dressings over Incisions following Sternal Dehiscence Reconstruction	2022	Plast Reconstr Surg Glob Open	10.1097/GOX.0000000000004623	Single-arm study
Recurrent sternal infection following treatment with negative pressure wound therapy and titanium transverse plate fixation	2010	Eur J Cardiothorac Surg	10.1016/j.ejcts.2009.07.043	Single-arm study
Negative pressure wound therapy for the treatment of sternal wound infections after cardiac surgery	2014	Int Wound J	10.1111/j.1742-481X.2012.01079.x	Without relevant outcomes
Efficacy of vacuum-assisted closure therapy on rehabilitation during the treatment for surgical site infection after cardiovascular surgery	2016	Gen Thorac Cardiovasc Surg	10.1007/s11748-016-0664-x	Without relevant outcomes
Effect of surgical incision management on wound infections in a poststernotomy patient population	2014	Int Wound J	10.1111/iwj.12294	Preventive effects of NPWTon SWI
Safety of neonatal sternal wound reconstruction after open heart surgery	2020	BMJ Case Rep	10.1136/bcr-2020-237573	Case report
Managing deep sternal wound infections with vacuum-assisted closure	2008	ANZ J Surg	10.1111/j.1445-2197.2008.04467.x	Without relevant outcomes
Successful pedicled vertical rectus abdominis myocutaneous flap reconstruction with negative-pressure wound therapy for deep sternal wound infection: a case report and comprehensive review	2023	Front Surg	10.3389/fsurg.2023.1268555	Case report
A simple protocol for the management of deep sternal surgical site infection: a retrospective study of twenty-five cases	2014	Surg Infect (Larchmt)	10.1089/sur.2013.245	Without relevant outcomes
First experience with a new negative pressure incision management system on surgical incisions after cardiac surgery in high risk patients	2011	J Cardiothorac Surg	10.1186/1749-8090-6-160	Preventive effects of NPWTon SWI
Incisional Negative Pressure Wound Therapy Is Protective Against Postoperative Cardiothoracic Wound Infection	2022	Ann Plast Surg	10.1097/SAP.0000000000003196	Preventive effects of NPWTon SWI
Vacuum-assisted wound closure of deep sternal infections in high-risk patients after cardiac surgery	2005	Ann Thorac Surg	10.1016/j.athoracsur.2005.04.005	Single-arm study
Vacuum-assisted closure therapy combined with bi-pectoral muscle flap for the treatment of deep sternal wound infections	2020	Int Wound J	10.1111/iwj.13277	Without relevant outcomes
Management of Deep Sternal Wound Infection: Complete Sternal Osteomyelitis	2020	Heart Surg Forum	10.1532/hsf.2805	Case report
Improved results of the vacuum assisted closure and Nitinol clips sternal closure after postoperative deep sternal wound infection	2009	Eur J Cardiothorac Surg	10.1016/j.ejcts.2008.12.036	Without relevant outcomes
Antibiotic-loaded bone cement combined with vacuum sealing drainage to treat deep sternal wound infection following cardiac surgery: the first case report	2021	J Cardiothorac Surg	10.1186/s13019-021-01673-x	Case report
Vacuum-assisted closure therapy guided by C-reactive protein level in patients with deep sternal wound infection	2002	J Thorac Cardiovasc Surg	10.1067/mtc.2002.121306	Single-arm study
Post-sternotomy deep wound infection following aortic surgery: wound care strategies to prevent prosthetic graft replacement	2019	Eur J Cardiothorac Surg	10.1093/ejcts/ezy389	Without relevant outcomes
Negative pressure wound therapy for post-sternotomy mediastinitis reduces mortality rate and sternal re-infection rate compared to conventional treatment	2010	Eur J Cardiothorac Surg	10.1016/j.ejcts.2010.01.028	Preventive effects of NPWTon SWI
Vacuum-assisted closure therapy for the treatment of sternal wound infection after cardiac surgery	2009	Kyobu Geka	PMID: 19894569	Case report
Negative Pressure Wound Therapy: Comparison of Outpatient and Inpatient Approaches	2023	Surg Technol Int	10.52198/23.STI.42.CV1658	Preventive effects of NPWTon SWI
The vacuum-assisted closure system for the treatment of deep sternal wound infections after cardiac surgery	2002	Ann Thorac Surg	10.1016/s0003-4975(02)03948-6	Single-arm study
The Effect of Ultrasound-Assisted Debridement Combined with Vacuum Pump Therapy in Deep Sternal Wound Infections	2018	Ann Thorac Cardiovasc Surg	10.5761/atcs.oa.17-00244	Without relevant outcomes
The impact of incisional negative pressure wound therapy on the wound healing process after midline sternotomy	2021	Int Wound J	10.1111/iwj.13497	Preventive effects of NPWTon SWI
Is post-sternotomy mediastinitis still devastating after the advent of negative-pressure wound therapy?	2011	Tex Heart Inst J	PMCID: PMC3147206	Preventive effects of NPWTon SWI
Management of open chest and delayed sternal closure with the vacuum assisted closure system: preliminary experience	2008	Interact Cardiovasc Thorac Surg	10.1510/icvts.2008.177527	Single-arm study
The impact of deep sternal wound infections treated by negative pressure on early, 1 year and late mortality: A longitudinal case-control study	2019	J Card Surg	10.1111/jocs.14296	Without relevant outcomes
Negative Pressure versus Conventional Sternal Wound Dressing in Coronary Surgery Using Bilateral Internal Mammary Artery Grafts	2019	Heart Surg Forum	10.1532/hsf.2269	Preventive effects of NPWTon SWI
VAC therapy for the treatment of complex wounds after cardio-thoracic surgery	2016	Int Wound J	10.1111/iwj.12369	Single-arm study
Vacuum-assisted therapy with a handcrafted system for the treatment of wound infection after median sternotomy	2005	Interact Cardiovasc Thorac Surg	10.1510/icvts.2005.115725	Without relevant outcomes
Negative pressure therapy as a treatment modality for surgical site infection in cardiac surgery	2007	Acta Chir Belg	10.1080/00015458.2007.11680141	Single-arm study
Vacuum-Assisted Closure for the Treatment of Deep Sternal Wound Infection After Pediatric Cardiac Surgery	2020	Pediatr Crit Care Med	10.1097/PCC.0000000000002131	Without relevant outcomes
A Retrospective Study to Evaluate Use of Negative Pressure Wound Therapy in Patients Undergoing Bilateral Internal Thoracic Artery Grafting	2015	Ostomy Wound Manage	PMID: 27763880	Preventive effects of NPWTon SWI
Deep sternal wound infection: a sternal-sparing technique with vacuum-assisted closure therapy	2003	Ann Thorac Surg	10.1016/s0003-4975(03)01337-7	Without relevant outcomes
Vacuum-assisted Closure (VAC) Treatment for Sternal Infection in a Patient after Cardiovascular Surgery; Report of a Case	2015	Kyobu Geka	PMID: 25743558	Case report
Sternal closure following negative pressure wound therapy: a safe approach with a new titanium device	2014	Int J Artif Organs	10.5301/ijao.5000295	Preventive effects of NPWTon SWI
The effects of Panafil when using topical negative pressure to heal an infected sternal wound	2004	J Wound Care	10.12968/jowc.2004.13.10.26688	Case report
Assessment of vacuum-assisted closure therapy on the wound healing process in cardiac surgery	2016	Int Wound J	10.1111/iwj.12430	Without relevant outcomes
Experience with Vacuum-assisted closure of sternal wound infections following cardiac surgery and evaluation of chronic complications associated with its use	2008	J Card Surg	10.1111/j.1540-8191.2008.00595.x	Without relevant outcomes
Impact of vacuum-assisted closure therapy on outcomes of sternal wound dehiscence	2014	Interact Cardiovasc Thorac Surg	10.1093/icvts/ivu101	Without relevant outcomes
The impact of closed incision negative pressure therapy on prevention of median sternotomy infection for high risk cases: a single centre retrospective study	2020	J Cardiothorac Surg	10.1186/s13019-020-01265-1	Preventive effects of NPWTon SWI
Does Incisional Negative Pressure Wound Therapy Prevent Sternal Wound Infections?	2022	Thorac Cardiovasc Surg	10.1055/s-0041-1731767	Preventive effects of NPWTon SWI
Vacuum-assisted closure in the treatment of sternal wound infection after cardiac surgery	2007	Biomed Pap Med Fac Univ Palacky Olomouc Czech Repub	10.5507/bp.2007.050	Without relevant outcomes
Gauze-based negative pressure wound therapy to infected deep sternotomy wound complicated by cardiac tamponade: a case report	2011	Int Wound J	10.1111/j.1742-481X.2010.00738.x	Case report
Vacuum-assisted wound closure is superior to primary rewiring in patients with deep sternal wound infection	2011	Thorac Cardiovasc Surg	10.1055/s-0030-1250598	Without relevant outcomes
Impact of deep sternal wound infection management with vacuum-assisted closure therapy followed by sternal osteosynthesis: a 15-year review of 23,499 sternotomies	2010	Eur J Cardiothorac Surg	10.1016/j.ejcts.2009.09.023	Without relevant outcomes
A protective device for negative-pressure therapy in patients with mediastinitis	2013	Ann Thorac Surg	10.1016/j.athoracsur.2012.08.027	Case report
Vacuum-assisted closure versus closed irrigation for deep sternal wound infection treatment in infants: a propensity score-matched study	2019	Interact Cardiovasc Thorac Surg	10.1093/icvts/ivz167	Without relevant outcomes
Management of intractable sternal wound infections with topical negative pressure dressing	2005	J Card Surg	10.1111/j.1540-8191.2005.200416.x	Without relevant outcomes
Use of improvised vaccum assisted suction drainage for cases of deep sternal wound infection	2013	Heart Lung Circ	10.1016/j.hlc.2012.11.013	Without relevant outcomes
The concept of negative pressure wound therapy (NPWT) after poststernotomy mediastinitis--a single center experience with 54 patients	2009	J Cardiothorac Surg	10.1186/1749-8090-4-5	Without relevant outcomes
Major complications during negative pressure wound therapy in poststernotomy mediastinitis after cardiac surgery	2010	J Thorac Cardiovasc Surg	10.1016/j.jtcvs.2010.06.063	Preventive effects of NPWTon SWI
Treatment of sternal wound infection with vacuum-assisted closure	2013	Wounds	PMID: 25867806	Without relevant outcomes
