# Supplementary material for: Comparison of negative pressure wound therapy with conventional wound care in the treatment of sternal wound infection after cardiac surgery: A meta-analysis with trial sequential analysis
Source: PLoS One. 2025 Aug 7;20(8):e0328771. doi: 10.1371/journal.pone.0328771 (PMC12331072; doi:10.1371/journal.pone.0328771)
Supplement: S2 Data — (XLSX) [file pone.0328771.s006.xlsx]

## Sheet: SWRI rate
		NPWT group		Control group
Study ID	Published Year	Events	Total	Events	Total	Subgrouped by ethnicity	Subgrouped by surgery types	Subgrouped by types of SWI
DOI: 10.1016/j.ejcts.2010.01.028	2010	2	69	9	49	European	Median sternotomy	Mediastinitis
PMID: 21841864	2011	1	74	14	83	European	Median sternotomy	Mediastinitis
DOI: 10.1111/j.1742-481X.2012.01060.x	2014	4	64	14	66	European	Median sternotomy	Mediastinitis
DOI: 10.1093/icvts/ivs254	2012	1	20	8	23	European	Median sternotomy	Deep SWI
DOI: 10.1532/hsf.4791	2022	2	32	12	45	European	Median sternotomy	Deep SWI
PMID: 22231537	2012	2	34	11	28	European	Median sternotomy	Deep SWI

## Sheet: In-hospital mortality
		NPWT group		Control group
Study ID	Published Year	Events	Total	Events	Total	Subgrouped by ethnicity	Subgrouped by surgery types	Subgrouped by types of SWI
DOI: 10.1016/j.ejcts.2010.01.028	2010	4	69	12	49	European	Median sternotomy	Mediastinitis
PMID: 21841864	2011	1	74	3	83	European	Median sternotomy	Mediastinitis
DOI: 10.1093/icvts/ivr049	2012	11	89	10	24	European	Median sternotomy	Mediastinitis
DOI: 10.1093/icvts/ivs254	2012	0	20	1	23	European	Median sternotomy	Deep SWI
DOI: 10.21470/1678-9741-2022-0317	2023	3	52	13	62	Mixed	Median sternotomy	Mediastinitis
DOI: 10.25270/wnds/21141	2023	0	19	4	15	European	Not mentioned	Deep SWI
DOI: 10.1532/hsf.4791	2022	1	32	9	45	European	Median sternotomy	Deep SWI
PMID: 22231537	2012	2	34	8	28	European	Median sternotomy	Deep SWI

## Sheet: ICU stay
		NPWT group			Control group
Study ID	Published Year	Sample size	Mean	SD	Sample size	Mean	SD	Subgrouped by ethnicity	Subgrouped by surgery types	Subgrouped by types of SWI
PMID: 21841864	2011	74	1.8	1.1	83	3.2	2.9	European	Median sternotomy	Mediastinitis
DOI: 10.1093/icvts/ivr049	2012	89	6.8	14.4	24	18.5	21	European	Median sternotomy	Mediastinitis
DOI: 10.1093/icvts/ivs254	2012	20	3.7	7.6	23	4.3	7.4	European	Median sternotomy	Deep SWI
PMID: 22231537	2012	34	209.6	331.3	28	516.1	449.5	European	Median sternotomy	Deep SWI

## Sheet: Hospital stay
		NPWT group			Control group
Study ID	Published Year	Sample size	Mean	SD	Sample size	Mean	SD	Subgrouped by ethnicity	Subgrouped by surgery types	Subgrouped by types of SWI
DOI: 10.1016/j.ejcts.2010.01.028	2010	69	42	15.4	49	51	26.7	European	Median sternotomy	Mediastinitis
PMID: 21841864	2011	74	27.3	9	83	30.5	3	European	Median sternotomy	Mediastinitis
DOI: 10.1093/icvts/ivr049	2012	89	74	61	24	69	62	European	Median sternotomy	Mediastinitis
DOI: 10.1093/icvts/ivs254	2012	20	47	17	23	48	23	European	Median sternotomy	Deep SWI
DOI: 10.1002/hsr2.1675	2023	16	109.1	55	18	101.4	52.1	Asian	Median sternotomy	Mediastinitis
DOI: 10.21470/1678-9741-2022-0317	2023	52	27.24	6.1	62	76.11	42.74	Mixed	Median sternotomy	Mediastinitis
PMID: 22231537	2012	34	40.2	16.3	28	48.8	29.2	European	Median sternotomy	Deep SWI

## Sheet: Treatment duration
		NPWT group			Control group
Study ID	Published Year	Sample size	Mean	SD	Sample size	Mean	SD	Subgrouped by ethnicity	Subgrouped by surgery types	Subgrouped by types of SWI
PMID: 21841864	2011	74	12.6	5.5	83	10	8.3	European	Median sternotomy	Mediastinitis
DOI: 10.21470/1678-9741-2022-0317	2023	52	20.63	8.87	62	56.41	28.5	Mixed	Median sternotomy	Mediastinitis
PMID: 22231537	2012	34	14.9	7.9	28	14.3	11.9	European	Median sternotomy	Deep SWI
